# Supplementary material for: Adjuvant Treatment of Stage I–II Serous Endometrial Cancer: A Single Institution 20-Year Experience
Source: Curr Oncol. 2024 Jun 29;31(7):3758–70. doi: 10.3390/curroncol31070277 (PMC11276548; doi:10.3390/curroncol31070277)
Supplement: Supplementary file 1 [file curroncol-31-00277-s001.zip]

Archive with 1 entries (1 files):
- curroncol-3044676-SI.pdf
